# Supplementary material for: Two-Dimensional High-Performance Thin-Layer Chromatography with Bioautography for Distinguishing Angelicae Dahuricae Radix Varieties: Chemical Fingerprinting and Antioxidant Profiling
Source: Plants (Basel). 2024 May 13;13(10):1348. doi: 10.3390/plants13101348 (PMC11125029; doi:10.3390/plants13101348)
Supplement: Supplementary file 1 [file plants-13-01348-s001.zip]

Archive with 1 entries (1 files):
- plants-2980554-supplementary.pdf
